# Supplementary material for: Are You Your Friends’ Friend? Poor Perception of Friendship Ties Limits the Ability to Promote Behavioral Change
Source: PLoS One. 2016 Mar 22;11(3):e0151588. doi: 10.1371/journal.pone.0151588 (PMC4803335; doi:10.1371/journal.pone.0151588)
Supplement: S1 Datasets — (CSV) [file pone.0151588.s002.csv]

nominator	nominated	score	expected_score
68	45	2	2
80	20	0	0
54	49	0	0
0	79	4	4
24	73	1	1
11	2	3	3
57	30	1	1
35	79	2	2
77	39	2	2
8	30	1	1
46	9	1	1
8	15	3	3
32	41	2	2
11	41	2	2
60	40	1	1
50	25	2	1
14	15	2	2
36	43	1	1
49	30	3	3
24	47	2	2
20	40	2	2
23	52	3	3
18	37	1	1
11	54	1	1
80	76	0	0
81	72	0	0
73	66	1	1
48	10	2	2
82	47	1	2
47	53	0	0
64	52	1	1
68	30	1	1
74	18	2	2
53	20	3	3
72	46	0	0
9	8	2	2
37	39	3	3
46	49	2	2
63	13	5	5
14	45	2	2
27	8	2	2
19	54	1	1
21	60	1	1
74	8	5	5
25	49	3	2
35	6	2	2
20	76	2	2
54	38	0	0
46	33	2	2
66	6	1	1
74	10	4	4
67	35	2	2
3	75	1	1
7	26	1	3
70	15	3	3
45	83	2	2
6	77	1	1
26	6	0	0
66	24	2	2
15	79	2	2
2	25	1	1
46	12	2	2
37	38	3	3
43	78	2	2
48	29	1	1
23	41	2	2
22	23	2	2
48	65	1	1
80	1	1	1
32	34	2	1
78	72	0	0
52	80	0	0
38	15	0	0
44	68	2	2
79	16	1	1
69	56	1	1
36	72	0	0
51	3	2	1
18	30	4	4
67	53	2	2
24	28	5	5
45	8	2	2
24	63	2	2
65	12	1	1
8	29	2	2
68	77	1	1
10	73	0	0
15	19	2	2
75	32	1	1
13	78	4	5
46	82	1	1
63	40	0	1
76	56	1	1
33	61	2	2
63	11	0	2
35	40	3	3
2	21	2	2
48	74	1	1
9	38	2	2
21	35	2	2
61	27	1	1
26	12	0	0
37	10	5	4
62	58	2	2
7	56	2	2
75	58	1	1
0	5	1	1
35	13	2	2
39	38	1	1
4	3	1	1
83	46	2	2
16	53	2	2
6	43	1	1
42	47	2	2
8	38	1	1
69	29	2	2
30	23	2	2
16	13	2	2
38	23	4	5
48	13	1	1
40	69	1	1
54	48	0	0
32	55	2	2
65	24	2	2
57	38	2	2
45	47	2	2
11	66	2	2
4	23	3	3
10	50	0	3
13	14	1	1
43	1	0	0
76	18	2	2
28	73	2	2
26	25	0	0
54	7	3	3
1	77	1	1
47	40	3	3
80	53	1	1
79	34	2	2
32	53	2	2
65	8	2	2
28	11	2	2
11	33	2	2
63	17	5	5
43	38	1	1
14	23	1	1
39	23	1	1
75	2	5	5
23	70	2	2
81	32	2	2
38	49	0	0
80	63	0	0
17	34	0	0
36	20	1	1
31	10	1	1
14	47	2	2
23	27	3	3
20	29	2	2
60	67	2	2
52	76	1	1
0	22	0	0
74	7	1	1
18	82	1	1
27	47	2	2
62	12	2	2
73	35	2	2
78	63	3	3
23	9	2	2
14	79	2	2
70	17	2	3
37	74	4	4
63	77	0	0
52	57	1	1
18	27	2	2
28	50	2	2
36	56	1	1
40	63	1	1
75	64	3	3
16	26	0	0
41	12	2	2
31	50	2	2
82	67	0	0
78	75	1	1
17	20	0	0
72	70	1	0
35	49	2	2
62	37	2	2
67	30	2	2
53	54	4	4
9	46	2	2
0	47	0	0
24	67	2	2
5	68	2	3
70	33	1	2
11	36	1	1
46	11	1	1
7	35	4	3
23	8	2	2
48	83	1	1
21	26	0	0
27	35	2	2
63	45	0	1
54	14	0	0
30	46	3	3
7	25	1	1
57	81	1	1
56	1	2	2
15	44	2	3
2	61	2	2
1	40	2	2
72	1	2	2
75	35	2	2
74	24	2	2
0	78	2	2
50	66	1	1
16	40	2	2
62	61	4	4
25	60	1	1
22	57	1	1
14	6	2	2
38	47	2	2
27	70	2	2
31	43	4	4
13	62	2	2
45	36	1	1
37	50	4	4
45	46	1	1
31	58	2	2
60	0	2	2
47	3	1	1
79	19	1	1
35	77	3	3
62	54	2	2
36	51	1	1
27	1	2	2
7	67	1	1
80	72	0	0
40	47	3	3
61	44	1	1
22	46	3	3
35	63	2	2
83	21	1	1
80	9	0	0
73	51	1	1
65	7	2	2
38	64	3	3
77	56	1	1
80	28	1	1
83	70	1	1
57	27	1	1
58	57	1	1
82	27	0	0
61	69	2	1
82	17	0	0
25	32	1	1
72	68	0	0
66	83	1	1
52	78	1	1
31	82	1	1
15	36	1	1
58	1	1	1
54	23	0	0
35	18	2	2
5	65	3	2
5	14	4	3
15	52	3	2
38	77	0	0
72	54	0	0
7	24	2	2
60	65	1	1
38	63	0	0
41	15	2	2
79	63	1	1
39	25	1	1
17	31	1	1
57	76	2	2
71	76	3	3
7	10	4	4
12	77	2	2
1	49	2	2
25	53	2	2
39	57	3	3
20	6	2	2
78	26	0	0
57	25	2	2
36	79	1	1
77	20	3	3
52	24	2	2
32	80	0	0
17	63	5	5
58	44	5	5
23	81	3	3
51	50	1	1
36	76	1	1
48	50	2	2
1	53	1	1
8	54	1	1
83	72	0	0
12	43	2	2
20	44	2	2
1	61	3	3
21	70	2	2
5	36	1	1
56	21	1	1
5	13	2	2
65	76	3	3
67	75	1	1
26	57	0	0
13	70	0	0
39	43	2	2
13	66	1	1
79	17	2	2
59	79	1	1
49	33	4	4
82	1	0	0
45	32	1	1
2	35	3	3
13	49	1	1
35	73	2	2
68	8	3	3
63	23	0	0
41	45	2	2
68	49	1	1
35	72	0	0
42	18	2	2
52	22	1	1
49	12	1	1
21	65	3	3
60	50	2	2
30	50	3	3
65	68	2	2
19	26	1	1
81	13	5	5
8	81	1	1
18	34	2	2
30	19	2	2
8	6	1	1
15	1	2	2
38	73	1	1
4	19	2	2
75	28	1	1
78	39	3	3
38	72	0	0
68	3	1	2
37	48	1	1
25	77	1	1
2	68	1	1
13	31	1	1
68	0	5	4
28	68	3	3
11	55	2	2
75	42	1	2
31	55	5	5
53	80	0	0
15	18	1	1
62	83	2	2
4	47	2	2
65	53	1	1
52	65	1	1
0	73	1	1
66	29	3	3
60	42	2	2
75	78	1	1
30	58	1	1
53	64	1	1
35	29	2	2
78	66	1	1
41	62	4	4
20	23	3	3
32	33	1	1
46	58	1	1
61	45	2	2
54	75	0	0
15	35	2	2
55	7	2	2
7	4	1	1
27	82	2	2
29	31	2	1
16	31	2	2
65	37	2	2
12	49	1	1
19	73	1	1
72	37	0	0
74	64	2	2
53	82	2	2
67	60	2	2
58	22	1	1
8	47	2	2
41	52	3	3
18	11	1	1
24	22	0	0
14	52	3	3
37	73	2	2
54	77	0	0
17	30	3	3
53	40	5	5
24	12	4	4
44	51	2	2
45	58	2	2
65	50	2	2
61	8	1	1
33	55	3	3
74	68	2	2
64	44	1	1
56	42	1	1
22	6	1	1
22	58	2	2
34	3	1	1
63	1	0	0
48	6	2	2
56	3	1	1
9	68	2	2
56	81	2	2
22	81	2	2
65	81	1	1
56	82	1	1
72	76	0	0
10	81	5	5
74	54	1	1
56	76	1	1
83	32	1	1
62	46	2	2
64	6	2	2
36	34	1	1
9	54	2	2
67	34	2	2
70	31	2	2
3	20	1	1
67	32	2	2
17	65	0	0
51	17	1	2
76	67	1	1
56	19	1	1
60	59	1	1
68	40	1	2
27	41	2	2
38	71	0	0
2	22	1	1
7	42	1	2
2	76	4	4
72	27	0	0
68	79	1	1
74	53	3	3
76	12	2	2
41	63	3	3
71	82	4	4
64	57	1	1
10	67	5	2
20	30	2	2
70	54	2	2
81	77	1	1
76	24	4	4
39	41	1	1
78	49	2	2
81	63	5	5
65	66	3	3
10	47	4	2
30	81	4	4
7	16	1	1
70	55	3	3
37	63	1	1
52	1	1	1
56	47	1	1
63	16	0	1
57	37	2	2
63	27	0	1
68	60	1	1
32	65	1	1
64	36	1	1
74	60	2	2
37	2	3	3
82	38	0	0
83	50	4	4
74	37	3	3
17	32	1	1
11	49	2	2
35	50	2	2
17	42	0	0
74	77	2	2
11	8	2	2
65	64	1	1
63	62	0	0
24	38	1	1
25	43	2	2
9	37	2	2
36	49	3	3
41	2	3	3
54	73	0	0
42	80	0	0
28	3	2	2
2	38	2	2
27	69	2	2
62	7	2	2
43	71	3	3
6	28	2	2
44	45	2	2
77	60	2	2
55	45	4	4
15	9	2	2
36	82	1	1
6	3	2	2
76	64	2	2
60	49	2	2
48	27	1	1
50	79	3	3
65	54	1	1
34	78	1	1
46	18	2	2
34	11	2	1
63	55	0	0
21	9	4	4
34	20	2	2
43	79	1	1
20	57	2	2
34	40	2	2
51	37	1	1
61	39	1	1
34	67	2	2
83	29	1	1
47	62	2	2
58	77	1	1
4	75	2	2
51	69	2	2
0	55	1	1
80	43	1	1
6	26	1	1
27	24	2	2
70	16	3	3
47	44	2	2
61	70	1	1
74	30	1	1
18	29	1	1
31	75	1	1
66	49	1	1
74	27	1	1
78	8	2	2
20	82	2	2
63	71	0	1
44	39	1	1
48	63	1	1
17	64	0	0
73	71	2	2
35	66	2	2
66	33	1	1
80	58	0	0
24	49	1	1
25	54	1	1
24	8	2	2
62	23	2	2
40	55	1	1
43	64	1	1
81	73	3	3
52	4	2	2
21	71	3	3
33	6	2	2
53	10	3	3
73	2	5	5
60	31	2	2
18	38	2	2
37	64	2	2
73	83	3	3
23	46	2	2
83	61	1	1
67	0	1	1
50	14	1	1
5	79	2	2
75	4	2	2
58	20	2	2
6	54	1	1
41	64	2	2
6	16	2	2
10	44	4	1
39	21	3	3
4	11	2	2
37	27	2	2
15	3	3	2
19	82	2	2
49	79	2	2
19	81	2	2
9	61	2	2
4	33	3	3
12	4	2	2
54	30	0	0
41	31	1	2
54	70	0	0
12	9	4	4
10	56	3	3
44	36	0	0
49	29	2	2
33	12	1	1
73	44	2	2
51	14	1	2
23	35	2	2
38	52	5	5
7	57	3	3
66	65	2	2
10	14	5	3
9	33	2	2
12	39	3	3
74	49	2	2
15	24	2	2
1	60	1	1
51	58	3	3
16	0	2	2
61	68	1	1
31	6	1	1
29	71	4	4
11	6	2	2
2	20	1	1
3	48	1	1
29	59	1	1
60	71	1	1
82	3	1	0
34	2	4	4
26	74	0	0
49	38	3	3
65	30	1	1
62	0	2	2
49	9	1	1
61	54	1	1
65	27	1	1
81	60	5	5
2	49	3	3
60	18	2	2
53	43	3	3
13	15	1	1
54	63	1	1
82	7	0	0
65	39	5	5
14	26	0	0
3	66	2	2
31	27	1	1
15	69	1	1
53	57	3	3
23	10	2	2
58	71	5	5
59	18	5	5
79	20	2	2
10	36	0	0
7	44	2	2
27	26	1	1
55	44	3	3
53	25	2	2
14	50	2	2
45	27	2	2
70	80	0	0
76	83	1	1
55	29	5	5
18	74	2	2
34	43	2	2
13	65	1	1
67	42	2	2
77	26	1	1
41	69	2	2
6	72	0	0
16	35	2	2
43	25	0	1
42	19	2	2
46	80	1	0
75	60	3	2
53	65	2	2
75	5	3	3
54	69	0	0
23	82	2	2
22	10	1	1
32	81	1	1
44	38	1	3
42	55	2	2
29	67	1	1
46	13	1	1
40	61	1	1
56	26	2	2
63	0	0	0
68	72	0	2
26	39	0	0
82	31	0	0
23	67	4	4
30	29	1	1
17	49	0	0
4	61	3	3
8	63	1	1
39	31	1	1
28	43	3	3
23	12	2	2
79	52	1	1
41	42	2	2
49	7	1	1
20	37	2	2
67	3	1	1
37	17	2	2
82	46	0	0
0	32	1	1
30	3	1	1
27	62	2	2
36	30	1	1
72	30	0	0
78	6	2	2
22	65	1	1
53	13	1	1
61	22	1	1
46	3	1	1
31	36	1	1
5	16	2	2
32	66	1	1
60	27	3	3
77	31	1	2
66	42	2	2
73	67	2	2
20	67	2	2
60	73	5	5
5	80	0	0
17	13	5	5
52	35	2	2
74	39	3	3
73	20	1	1
50	21	1	1
47	70	1	1
18	76	2	2
59	11	1	1
19	22	0	0
31	57	2	1
62	53	2	2
11	53	3	3
75	72	0	0
32	64	2	1
83	45	1	1
0	19	1	1
69	65	3	3
83	63	1	1
40	0	1	1
45	40	2	2
39	55	1	1
44	81	1	3
27	81	2	2
12	64	2	2
61	43	2	2
75	54	1	1
15	46	1	1
30	65	1	1
49	58	1	1
41	14	2	2
82	55	0	1
29	42	3	4
42	22	1	1
57	55	3	3
40	38	1	1
39	82	3	3
15	0	4	4
10	65	2	2
76	9	2	2
5	18	3	2
78	47	1	1
71	5	1	1
57	82	4	4
19	43	3	3
25	38	2	2
79	43	2	2
10	30	3	3
31	44	1	1
66	21	2	2
1	24	1	1
13	18	0	1
73	18	2	2
20	65	2	2
19	0	3	3
55	33	4	4
79	38	2	2
30	74	1	1
79	47	2	2
26	52	0	0
22	1	3	3
37	19	3	3
51	83	0	0
40	19	3	3
48	1	2	2
79	56	1	1
0	44	3	3
38	68	2	2
80	70	1	0
43	9	0	0
20	0	2	2
57	12	2	2
27	23	3	3
51	80	0	0
76	5	2	2
43	13	3	2
44	58	5	4
47	39	2	1
8	34	2	2
80	44	0	0
68	82	5	5
74	34	1	1
29	47	1	1
52	77	1	1
32	15	1	1
52	18	1	1
44	14	1	1
12	81	2	2
9	23	2	2
37	71	5	4
60	75	2	2
19	44	2	2
19	9	2	2
81	54	1	1
63	74	0	2
75	63	1	1
25	71	2	2
82	18	0	0
35	68	2	2
8	13	1	1
26	46	1	0
30	1	1	1
17	29	3	3
81	0	3	3
18	55	2	1
0	64	0	0
7	82	1	1
36	60	1	1
58	68	4	4
40	59	5	5
42	13	2	2
43	14	0	0
11	76	2	2
41	55	3	3
26	66	0	0
31	24	2	1
17	14	0	0
43	47	0	0
27	5	2	2
23	55	3	3
27	51	2	2
71	22	0	1
55	66	2	2
39	46	1	1
79	41	2	2
0	7	4	4
49	32	2	2
70	28	2	2
56	24	1	1
54	34	0	0
77	21	2	2
62	28	2	2
70	0	3	3
30	32	1	1
63	7	0	1
32	30	1	1
51	66	1	1
66	82	5	5
30	36	1	1
43	19	0	0
18	12	2	2
51	5	1	1
12	71	2	2
28	27	2	2
7	32	1	1
76	2	3	3
26	32	0	0
42	14	2	2
21	3	2	2
4	0	2	2
56	22	1	1
3	4	1	1
28	53	2	2
32	16	1	1
0	41	2	2
53	19	4	4
14	51	3	3
26	81	0	0
14	10	2	2
2	46	2	2
28	61	1	1
44	59	2	3
65	34	1	1
38	57	0	0
25	80	0	0
7	52	0	0
59	4	1	1
4	43	2	2
81	4	2	2
69	15	2	2
76	0	2	2
6	23	4	4
42	29	3	3
71	0	5	5
49	71	1	1
66	53	1	1
16	32	2	2
70	43	5	5
9	19	2	2
50	49	3	3
65	47	1	1
22	36	4	4
21	49	1	1
28	39	2	2
39	10	4	4
26	37	0	0
36	4	1	1
13	1	0	0
17	24	1	1
31	45	2	2
55	80	0	0
56	64	1	1
10	21	5	5
62	16	3	3
56	7	1	1
44	69	0	0
55	0	3	3
26	67	2	0
46	25	2	2
73	22	2	2
47	72	0	0
56	35	1	1
80	33	0	0
49	36	3	2
33	22	1	1
11	63	2	2
6	51	3	3
40	13	1	1
0	71	5	5
40	36	1	1
68	18	1	1
22	3	2	2
33	8	2	2
50	8	2	2
79	2	2	2
47	83	3	3
10	9	0	0
25	42	2	2
18	44	1	1
37	15	4	4
72	34	0	0
6	0	2	2
14	9	2	2
77	41	2	2
46	2	2	2
43	67	1	1
3	25	1	1
78	59	2	2
76	17	2	2
78	70	2	2
66	28	1	1
51	61	0	0
62	34	2	2
9	79	4	4
13	3	1	1
45	6	2	2
39	66	2	2
26	43	2	1
9	17	2	2
31	5	1	2
65	14	2	2
41	43	3	3
2	34	4	3
79	33	2	2
81	80	0	0
27	33	2	2
19	33	2	2
5	32	1	1
12	65	3	3
51	30	3	3
78	4	1	1
40	65	1	1
16	71	2	2
28	59	2	2
59	3	1	1
30	24	2	2
30	54	1	1
44	18	1	1
46	81	2	2
46	24	1	1
23	0	2	2
4	66	2	2
27	61	2	2
45	48	1	1
38	60	3	3
48	8	1	1
43	48	0	0
1	15	2	2
26	59	0	0
70	51	3	3
16	72	0	0
8	32	1	1
16	73	2	2
53	26	1	1
40	25	4	4
4	64	3	3
52	10	1	1
2	8	2	2
21	1	2	2
57	6	1	1
9	11	2	2
38	42	0	0
10	25	4	4
20	25	3	3
10	34	4	3
0	49	1	1
74	40	3	3
64	42	2	2
72	23	0	0
29	55	3	3
50	7	1	1
79	54	1	1
51	59	1	1
39	6	1	1
17	57	0	0
39	20	1	1
35	51	2	2
45	53	2	2
27	38	2	2
3	65	4	4
26	48	2	1
77	40	2	2
65	15	2	2
80	61	1	0
43	36	0	0
2	83	4	4
77	4	3	3
59	1	1	1
62	42	3	3
17	36	0	0
66	44	3	4
55	47	5	4
40	67	4	4
37	67	1	1
68	57	1	2
62	82	2	2
15	70	3	3
63	29	1	1
62	39	2	2
5	12	2	2
71	31	1	1
27	22	1	1
43	61	0	0
50	33	3	4
31	59	2	2
34	77	1	1
19	39	3	3
4	76	2	2
31	70	2	2
70	66	3	4
10	20	5	4
61	75	1	1
20	11	3	3
18	66	1	1
27	0	2	2
73	78	2	2
37	76	2	2
56	38	2	2
63	51	0	1
55	19	2	2
51	16	1	1
56	48	3	3
63	14	0	0
76	36	1	1
54	3	0	0
81	78	3	3
63	43	0	2
77	0	3	3
19	71	3	3
32	1	1	1
78	52	1	1
37	57	3	3
38	4	5	5
32	19	1	0
64	4	3	3
78	50	2	2
75	1	2	2
24	83	1	1
46	38	2	2
21	52	2	2
17	1	1	1
14	25	2	2
4	36	1	1
39	49	1	1
40	10	1	1
1	78	1	1
23	4	3	3
72	43	0	0
16	77	1	1
76	80	0	0
48	77	1	1
24	59	1	1
37	11	3	3
30	33	2	2
67	36	2	2
12	42	3	3
11	30	2	2
44	50	1	1
56	0	1	1
66	26	0	0
63	26	0	0
53	23	5	5
62	52	2	2
28	16	2	2
19	58	3	3
0	18	1	1
68	28	2	2
52	58	2	2
57	74	2	2
13	63	5	5
31	51	2	2
33	70	1	1
68	33	1	1
47	50	3	3
51	54	0	0
8	72	0	0
79	66	2	2
7	72	0	0
38	80	0	0
50	78	2	2
32	20	0	0
7	73	2	2
21	78	1	1
24	45	5	5
60	57	1	1
42	25	2	2
64	80	0	0
28	77	1	1
3	64	1	1
32	68	1	1
69	35	5	5
1	42	1	1
61	6	2	2
42	28	1	1
49	47	2	2
48	46	4	4
59	66	1	1
22	27	2	2
66	1	1	1
1	45	1	1
43	17	3	3
44	23	2	3
71	41	3	2
63	37	0	1
9	43	2	2
50	62	3	3
40	58	2	2
31	54	1	1
5	55	2	2
16	18	2	2
22	13	2	2
11	37	2	2
80	24	1	1
67	64	3	3
79	40	2	2
48	20	1	1
45	28	4	4
55	22	1	2
3	79	2	2
22	49	1	1
59	45	1	1
33	39	1	1
75	33	2	2
4	38	5	5
83	1	1	1
69	27	2	2
50	15	1	1
29	43	2	2
75	61	1	1
29	12	2	3
50	41	2	1
34	46	3	2
18	2	2	3
71	11	3	3
4	20	5	5
60	10	2	2
1	19	1	1
57	4	2	2
56	36	1	1
51	25	1	1
59	22	1	1
30	71	1	1
12	48	1	1
37	24	3	3
45	65	2	2
76	20	1	1
46	16	3	3
36	67	2	2
61	37	1	1
29	82	3	3
52	79	1	1
39	1	1	1
59	41	1	1
73	41	2	2
53	55	3	3
34	64	3	3
49	60	2	2
7	77	1	1
72	69	0	0
17	75	0	0
32	50	1	1
8	23	2	2
62	17	2	2
66	20	1	1
36	70	1	1
37	20	2	2
73	27	3	3
8	33	2	2
34	62	3	3
10	71	5	5
79	49	2	2
22	71	1	1
41	20	1	1
20	22	1	1
47	59	2	2
22	59	1	1
80	62	1	1
9	64	2	2
14	62	2	2
16	23	3	3
17	74	3	3
82	21	2	4
35	25	2	2
20	48	1	1
51	34	2	2
31	73	1	1
64	1	2	2
79	53	1	2
33	28	1	1
23	59	4	4
60	63	2	2
21	54	0	0
56	46	2	2
69	21	2	2
37	25	2	2
24	39	3	3
10	60	0	0
70	69	2	2
77	62	2	2
24	31	1	1
13	60	2	2
53	44	3	3
19	47	3	3
34	32	2	2
1	17	1	1
65	72	0	0
31	32	1	1
58	14	1	1
64	18	3	3
15	48	1	1
26	23	0	0
29	41	3	2
59	76	1	0
71	54	1	1
38	25	2	2
50	6	3	2
62	71	2	2
80	49	1	1
75	45	1	1
44	57	1	5
73	59	1	1
43	7	0	1
38	35	3	3
65	80	0	0
44	55	1	1
75	37	1	1
32	2	1	1
31	2	1	1
13	71	0	0
70	6	1	1
63	25	0	2
58	72	0	0
33	82	1	1
17	7	0	0
65	17	1	1
56	27	1	1
4	26	2	2
70	40	1	1
83	51	1	1
81	44	2	2
59	44	3	3
63	47	0	0
76	39	2	2
0	25	0	0
39	69	3	3
81	20	2	2
76	26	1	1
68	13	1	2
83	22	1	1
32	24	1	1
1	28	1	1
12	58	3	3
12	67	2	2
74	6	2	2
63	19	0	1
69	52	2	2
46	57	1	1
48	64	3	2
11	43	2	2
80	22	0	0
11	14	5	5
58	7	2	2
66	31	1	1
6	35	2	2
0	83	0	0
31	56	2	2
29	15	3	3
8	40	1	1
11	58	2	2
71	3	4	4
25	50	2	2
60	15	1	1
2	31	1	1
10	48	4	2
9	52	2	2
70	47	2	2
35	47	2	2
43	65	1	1
64	8	1	1
14	66	2	2
67	49	2	2
39	64	1	1
62	31	2	2
37	60	2	2
29	56	1	1
7	23	0	0
1	13	1	1
1	31	2	2
46	74	1	1
75	40	3	3
61	24	1	1
47	63	1	1
46	44	1	1
65	51	5	5
16	1	1	1
61	12	2	2
29	44	3	3
83	37	1	1
31	79	2	2
56	67	3	3
67	71	1	1
54	61	0	0
73	13	1	1
9	30	2	2
26	45	0	0
10	0	5	5
6	1	2	2
44	21	1	1
1	27	1	1
18	32	1	1
28	81	2	2
59	55	1	1
57	78	2	2
9	78	2	2
61	40	2	1
33	18	2	2
30	68	1	1
71	47	1	1
54	13	0	0
41	32	3	3
52	2	1	1
65	35	2	2
49	43	2	2
57	46	1	1
70	77	2	2
44	24	1	1
18	25	2	3
53	3	3	3
3	74	2	2
72	15	0	0
33	69	1	1
42	71	3	3
51	9	3	3
77	59	2	2
69	83	2	2
13	76	2	2
59	46	2	2
73	76	3	3
0	1	0	0
71	19	2	2
70	59	2	2
24	27	2	2
2	50	3	3
72	75	0	0
19	41	2	2
75	48	1	1
60	32	1	1
26	77	0	0
41	66	2	2
36	42	1	1
67	81	2	2
13	0	1	1
51	60	2	2
23	26	1	1
18	65	2	1
26	82	1	1
49	14	1	1
71	34	1	1
69	19	5	5
11	81	1	1
51	29	4	4
82	68	4	4
55	40	3	4
67	65	1	1
8	53	4	4
74	28	2	2
41	1	1	2
67	2	2	2
6	27	3	3
81	58	2	2
75	68	1	1
52	46	3	3
11	74	2	2
60	39	2	2
7	17	1	1
75	47	1	1
53	42	2	2
16	33	1	1
12	33	2	2
9	50	2	2
2	73	5	5
6	52	1	1
48	5	2	2
24	32	1	1
74	51	3	3
69	57	5	5
33	53	1	1
24	34	1	1
81	43	2	2
79	37	2	2
27	6	2	2
14	18	2	2
49	25	3	3
69	79	1	1
79	31	2	2
29	61	1	1
76	45	2	2
54	44	0	0
32	63	0	0
19	3	4	4
36	48	2	2
80	26	0	0
4	67	2	2
64	31	3	3
52	64	1	1
14	35	5	5
70	62	3	3
73	56	1	1
55	81	4	4
61	3	1	1
32	3	1	1
39	73	1	1
72	58	0	0
77	71	2	2
80	57	0	0
17	79	0	0
13	68	0	0
41	34	4	4
0	20	0	0
28	40	2	2
23	62	3	3
70	68	3	3
1	63	1	1
8	22	2	2
41	68	2	2
67	22	2	2
2	82	2	2
24	60	2	1
54	15	0	0
27	12	2	2
7	79	1	1
20	61	2	2
74	70	4	4
68	48	1	1
60	2	3	4
70	13	2	2
32	26	0	0
64	30	3	3
30	76	2	2
57	66	2	2
57	65	2	2
79	22	1	1
52	29	2	2
75	49	3	3
53	4	2	2
81	21	2	2
14	73	2	2
13	38	0	0
43	58	4	4
21	55	2	2
38	29	0	0
6	59	5	5
17	58	2	2
76	55	2	2
47	34	5	5
41	75	2	2
52	32	2	2
50	31	3	3
66	0	4	4
53	69	2	2
70	75	1	1
20	38	3	3
5	77	1	1
2	40	3	3
65	41	1	1
21	31	2	2
44	7	2	1
33	26	1	1
67	10	2	2
36	15	1	1
13	29	2	2
38	31	4	4
19	1	2	2
59	30	3	3
22	76	2	2
44	48	0	0
33	40	4	4
6	21	2	2
41	0	2	3
58	24	2	2
73	5	2	2
43	75	0	0
51	46	0	0
3	1	1	1
11	48	2	2
8	42	2	2
79	60	1	1
17	19	0	0
35	33	2	2
23	60	3	3
66	73	1	1
81	68	2	2
20	39	1	1
3	11	2	2
13	9	3	3
82	22	0	0
52	51	2	2
4	58	2	2
1	73	1	1
16	67	4	4
4	73	2	2
42	44	3	3
17	50	0	0
1	72	0	0
3	56	1	1
5	10	2	2
75	15	1	1
29	24	5	5
51	63	0	0
64	32	3	3
11	70	2	2
25	67	3	3
23	53	4	4
19	36	1	1
14	65	3	3
7	19	2	2
56	49	2	2
14	83	2	2
63	20	0	0
37	34	2	2
52	5	2	2
24	2	2	2
78	36	2	2
81	17	5	5
64	11	1	1
15	22	1	1
23	66	2	2
20	78	1	1
74	3	2	2
19	57	5	5
13	21	3	4
32	39	1	1
49	37	2	2
60	17	4	4
7	69	2	2
24	0	5	5
47	5	3	3
64	66	1	1
10	1	3	1
38	66	5	2
83	60	3	3
59	68	1	1
23	48	2	2
25	21	1	1
19	76	3	3
82	15	4	4
60	61	2	2
64	60	2	2
57	2	2	2
63	35	0	0
72	62	0	0
3	54	0	0
65	83	1	1
48	16	5	5
21	82	3	3
82	73	0	0
76	23	2	2
81	37	2	2
47	14	2	2
47	43	2	2
16	69	2	2
4	21	2	2
15	2	1	1
41	37	2	2
36	3	1	1
5	31	1	2
61	51	1	1
33	81	1	1
76	33	2	2
77	50	2	2
72	53	0	0
32	6	2	1
58	35	1	1
41	61	2	3
26	79	0	0
44	0	2	1
33	74	1	1
22	55	2	2
60	38	2	2
24	71	2	2
33	71	1	1
72	25	0	0
21	7	2	2
83	64	2	2
79	1	2	2
26	65	0	0
81	48	1	1
2	67	1	1
5	9	2	2
16	2	2	2
1	30	1	1
73	65	1	1
59	21	1	0
71	14	3	3
25	47	2	2
50	43	1	1
39	59	1	1
5	7	2	2
36	75	1	1
21	13	4	4
60	51	2	2
63	22	0	0
78	81	2	2
60	29	2	2
70	71	3	3
82	42	1	2
82	59	0	0
49	48	2	1
57	59	1	1
63	12	0	0
22	35	2	1
48	35	1	1
64	82	1	1
4	42	2	2
65	25	1	1
14	68	2	2
67	12	2	2
65	63	1	1
47	74	2	2
70	36	1	1
32	47	2	2
3	22	1	1
21	50	1	1
16	14	1	1
76	78	1	1
75	39	1	1
41	51	5	5
48	28	1	1
71	36	1	1
43	82	1	2
82	63	0	0
62	45	2	2
80	82	1	1
60	8	2	2
47	69	2	2
24	30	2	2
39	42	3	4
30	16	1	1
64	75	2	2
25	83	2	2
7	54	4	4
21	14	2	2
27	16	2	2
82	30	0	0
20	66	1	1
71	57	3	3
70	42	3	3
43	57	0	0
25	6	2	2
52	53	3	3
47	61	1	1
17	41	5	5
60	66	1	1
1	50	2	2
72	6	0	0
13	20	0	0
15	11	1	1
64	15	1	1
25	8	2	2
33	5	2	2
17	51	1	1
4	31	5	5
34	44	1	1
34	9	1	1
78	53	2	1
78	80	0	0
1	56	3	3
45	16	1	1
15	55	3	3
51	39	3	3
73	1	1	1
62	30	3	3
56	75	1	1
14	69	5	5
18	0	1	1
0	81	3	3
71	65	5	5
52	74	1	1
23	73	4	4
20	32	1	1
34	22	1	1
23	72	0	0
53	8	4	4
9	75	2	2
18	59	4	4
2	30	3	3
27	65	2	2
59	37	1	1
7	75	1	1
69	66	2	2
76	57	1	1
47	38	2	2
73	32	1	1
34	29	1	1
81	46	2	2
65	10	5	4
53	18	4	4
56	10	1	1
73	23	3	3
4	1	2	2
29	13	3	3
13	34	0	0
67	61	2	2
58	23	2	2
58	3	2	2
45	67	1	1
50	20	1	2
43	30	1	1
18	4	2	2
46	29	1	1
70	4	2	2
24	55	2	2
2	52	1	1
38	33	3	3
36	45	1	1
35	21	3	3
80	4	1	1
75	3	1	1
38	34	2	2
62	77	2	2
77	57	3	3
74	12	2	2
9	41	2	2
82	60	1	1
80	21	1	1
42	77	1	1
67	28	1	1
24	53	1	1
3	77	1	1
83	7	1	1
17	37	1	1
23	34	3	3
42	76	2	2
10	37	5	3
19	29	1	1
26	78	0	0
23	21	2	2
38	58	1	1
51	8	3	3
55	71	3	3
57	32	1	1
81	28	2	2
52	8	1	1
9	83	2	2
11	77	2	2
28	60	2	2
7	33	1	1
44	6	1	1
14	64	1	1
36	38	2	2
43	69	0	0
74	5	2	2
3	29	3	3
17	9	1	1
54	46	0	0
66	36	0	0
38	43	3	3
12	76	2	2
38	8	0	0
19	59	2	2
72	3	0	0
64	54	1	1
55	60	4	4
17	18	0	0
13	45	2	2
82	40	0	0
20	2	2	2
8	70	5	5
49	64	2	2
72	21	0	0
59	25	2	3
42	40	2	2
46	72	0	0
34	19	2	2
49	62	3	3
29	83	1	1
46	73	2	2
53	46	2	2
36	28	1	1
27	7	2	2
1	10	2	2
52	3	1	1
32	58	1	1
53	66	2	2
75	56	1	1
11	71	3	3
32	38	4	4
67	47	2	2
20	43	3	3
72	49	0	0
25	26	1	1
6	75	2	2
55	5	3	3
4	44	2	2
51	52	3	3
18	61	1	2
19	65	3	3
5	35	4	4
11	34	2	2
10	35	0	0
73	49	1	1
2	17	1	1
71	26	0	1
58	28	1	1
13	36	0	0
50	39	1	1
34	56	1	1
62	21	3	3
65	18	1	1
25	81	2	2
42	81	2	2
9	60	2	2
79	69	1	1
67	41	3	3
54	76	0	0
10	15	4	4
80	0	1	1
31	4	5	5
61	79	1	1
64	43	2	2
17	3	0	0
12	82	3	3
48	32	1	1
13	27	0	0
11	20	3	3
70	23	2	2
8	20	2	2
66	64	1	1
34	1	1	1
32	11	1	0
64	76	2	2
17	22	0	0
62	70	2	2
1	29	1	1
62	14	2	2
76	71	2	2
14	17	2	2
62	63	2	2
68	19	1	1
70	73	1	1
68	61	1	1
60	25	2	2
63	44	0	1
0	10	5	5
67	6	2	2
58	47	1	1
40	37	1	1
52	16	1	1
76	19	2	2
31	62	2	2
64	63	1	1
53	77	2	2
28	55	2	2
51	42	1	2
33	38	2	2
76	28	2	2
19	24	3	3
3	13	1	1
49	61	3	3
78	37	2	2
39	79	2	2
46	56	2	2
68	47	0	1
59	43	1	1
51	56	0	1
26	55	1	0
58	19	2	2
48	60	2	2
50	5	3	3
0	46	1	1
4	28	2	2
15	5	2	2
69	25	1	1
11	24	3	3
32	78	2	2
57	23	1	1
57	61	2	2
26	11	0	0
29	50	1	1
70	9	2	2
36	50	1	1
75	17	1	1
40	30	4	4
52	67	3	3
10	38	3	3
40	16	2	2
2	19	2	2
44	71	3	2
44	20	1	1
33	0	1	1
51	55	3	2
77	12	2	2
21	0	4	4
20	14	2	2
64	37	1	1
74	41	2	2
38	46	4	3
55	26	1	2
9	36	1	1
73	55	2	2
68	1	1	1
22	78	2	2
49	11	2	2
2	0	1	1
79	11	1	1
36	53	2	2
72	66	0	0
75	19	1	1
78	65	2	2
4	68	2	2
34	61	2	2
34	65	1	1
54	43	0	0
13	53	0	0
29	45	3	3
71	59	2	2
61	53	1	1
62	65	2	2
13	61	0	0
78	68	1	1
78	51	2	2
70	46	3	3
35	46	2	2
36	6	2	2
76	44	1	1
34	69	1	1
59	38	2	2
41	58	2	2
49	20	2	3
45	77	2	2
37	14	3	3
50	70	2	2
41	80	0	0
53	73	2	2
34	74	2	2
34	71	1	1
80	66	0	0
21	48	1	1
0	3	4	4
25	74	2	2
66	58	5	5
36	1	3	3
56	39	1	1
14	27	2	2
71	9	2	2
75	8	2	2
49	56	2	2
77	35	4	3
39	28	2	2
15	74	3	3
55	18	3	3
13	30	1	1
66	43	2	2
8	77	2	2
62	38	4	4
51	65	4	4
38	39	0	0
44	65	2	2
41	6	3	3
72	41	0	0
9	77	2	2
26	2	1	0
5	27	3	3
67	50	3	3
32	36	1	1
71	24	3	3
41	81	4	4
37	83	2	2
38	30	4	5
[truncated: 4,973 more rows]
